# Supplementary material for: A Machine-Learning Method to Assess Growth Patterns in Plants of the Family Lemnaceae
Source: Plants (Basel). 2022 Jul 23;11(15):1910. doi: 10.3390/plants11151910 (PMC9332063; doi:10.3390/plants11151910)
Supplement: Supplementary file 1 [file plants-11-01910-s001.zip]

Archive with 2 entries (2 files):
- Frond area evaluation in Fiji.pdf
- ilastik_protocol.pdf
